# Supplementary material for: Norwegian honey bees surviving Varroa destructor mite infestations by means of natural selection
Source: PeerJ. 2017 Oct 24;5:e3956. doi: 10.7717/peerj.3956 (PMC5659219; doi:10.7717/peerj.3956)
Supplement: Data S1 — Listed first are the descriptions for each column name in each dataset. Listed second are all scripts used and outputs drawn from the statistical program R. [file peerj-05-3956-s001.txt]

Table of parameter abreviations and file names
_______________________________
Oddie-VSH-infest-2017.txt
_______________________________

'fecund'
- The average number of viable female offspring found in the rpesence of a male as defined by Locke et al 2012.

'trt.col'
-treatment colony: The population to which the colony belongs (surviving = R, susceptible = S)

'avg.brood.stage'
- The average stage of the brood dissected and included in the analysis. Brood ages are sufficiently variable 
in this dataset and are known to affect viable female offspring estimates.

'origin.col'
- The donor colony ID of the frames provided to both groups (R and S).

'infested' & 'uninfested'
- Those cells that were found either infested with mites or uninfested.

'prop.VSH'
- The proportion of brood cells that were cleaned out (brood removed) within the 10 day introduction period inside reciever colonies.

'brd.rem' & brd.n.rem'
- The number of cells removed by bees or not removed by bees within the sample observed after the 10 day introductory period inside reciever colonies.

_______________________________
Oddie-mite-count-2017.txt
_______________________________
'no.days'
- The number of days the mite bottom boards were left under the colonies

'date'
- Date of collection

'col.typ'
- treatment colony: The population to which the colony belongs (surviving = R, susceptible = S)

'colony'
- Colony ID number

'mite.count'
- total number of mites counted on bottom boards

'daily.drop'
- The average number of fallen mites per day

_______________________________
Oddie-mite-damage-2017.txt
_______________________________

'apiary'
-The apiary in which the colony resided

'col.typ'
- treatment colony: The population to which the colony belongs (surviving = R, susceptible = S)

'colony'
- Colony ID number

'damaged'& 'undamaged'
-The number of mites found to be damaged or not within the samples taken per colony

'total.examined'
- The total number of mites taken for the damage sample per colony

'damaged prop'
-The proportion of damaged mites in each sample

___________________________________________________________________________

main<-read.table("Oddie-VSH-infest-2017.txt",header=T)
attach(main)
summary(main)
names(main)

____________________________________________________________________________

Parameters affecting mite fecundity:

d1<-lmer(fecund~trt.col+avg.brood.stage+(1|origin.col))
summary(d1)

d2<-update(d1,~.-avg.brood.stage)
anova(d1,d2)
_____________________________________________________________________________
Models:
d2: fecund ~ trt.col + (1 | origin.col)
d1: fecund ~ trt.col + avg.brood.stage + (1 | origin.col)
   Df    AIC    BIC  logLik deviance  Chisq Chi Df Pr(>Chisq)
d2  4 20.845 24.623 -6.4226   12.845                         
d1  5 22.468 27.191 -6.2342   12.468 0.3769      1     0.5392
_____________________________________________________________________________
d3<-update(d2,~.-trt.col)
anova(d2,d3,test="F")
_____________________________________________________________________________
d3: fecund ~ (1 | origin.col)
d2: fecund ~ trt.col + (1 | origin.col)
   Df    AIC    BIC  logLik deviance Chisq Chi Df Pr(>Chisq)  
d3  3 23.748 26.582 -8.8741   17.748                          
d2  4 20.845 24.623 -6.4226   12.845 4.903      1    0.02681 *
_____________________________________________________________________________
summary(d2)
dispersion_glmer(d2)
[1] 0.3392883

_____________________________________________________________________________

Varroa sensitive hygiene analysis
_____________________________________________________________________________
tbl=matrix(c(41,859,37,1063),ncol=2,nrow=2)
colnames(tbl) <- c("Surviving","Susceptible")
rownames(tbl) <- c("removed","not removed")
tbl
chisq.test(tbl)
_____________________________________________________________________________
Pearson's Chi-squared test with Yates' continuity correction

data:  tbl
X-squared = 1.5718, df = 1, p-value = 0.2099
_____________________________________________________________________________

Infested cell proportion analysis
_____________________________________________________________________________
tbl=matrix(c(423,1530,412,1900),ncol=2,nrow=2)
colnames(tbl) <- c("Surviving","Susceptible")
rownames(tbl) <- c("infested","not infested")
tbl
chisq.test(tbl)
_____________________________________________________________________________
Pearson's Chi-squared test with Yates' continuity correction

data:  tbl
X-squared = 9.667, df = 1, p-value = 0.001876
_____________________________________________________________________________

Accounting for the multiple foundress events within each treatment group 
(surviving & susceptible)
_____________________________________________________________________________
ks.test(R,S)

mult<-read.table("mult.foundKS.txt",header=T)
attach(mult)
summary(mult)
mult
_____________________________________________________________________________
ks.test(R,S)

       R               S        
 Min.   :0.000   Min.   :1.000  
 1st Qu.:1.000   1st Qu.:1.000  
 Median :1.000   Median :1.000  
 Mean   :1.563   Mean   :1.397  
 3rd Qu.:2.000   3rd Qu.:2.000  
 Max.   :6.000   Max.   :4.000  
                 NA's   :42     
> ks.test(R,S)

        Two-sample Kolmogorov-Smirnov test

data:  R and S
D = 0.076313, p-value = 0.4919
alternative hypothesis: two-sided

Warning message:
In ks.test(R, S) : p-value will be approximate in the presence of ties
_________________________________________________________________________

Mite count analysis
_________________________________________________________________________

count<-read.table("Oddie-mite-counts-2017.txt",header=T)
attach(count)
summary(count)
names(count)
logdd<-log(daily.drop)
t.test(logdd~col.typ)
__________________________________________________________
data:  logdd by col.typ
t = -3.8216, df = 15.524, p-value = 0.001577
alternative hypothesis: true difference in means is not equal to 0
95 percent confidence interval:
 -3.3978999 -0.9692857
sample estimates:
mean in group R mean in group S 
     -0.2870823       1.8965105 
_________________________________________________________________________

Mite damage analysis
_________________________________________________________________________
mited<-read.table("Oddie-mite-damage-2017.txt",header=T)
attach(mited)
summary(mited)
tbl=matrix(c(95,145,61,100),ncol=2,nrow=2)
colnames(tbl) <- c("Surviving","Susceptible")
rownames(tbl) <- c("damaged","undamaged")
tbl
chisq.test(tbl)

Pearson's Chi-squared test with Yates' continuity correction

data:  tbl
X-squared = 0.05609, df = 1, p-value = 0.8128
_____________________________________________

Analysis performed using a glm including apiary

d1<-glm(cbind(damaged,undamaged)~col.typ+apiary,family=binomial)
summary(d1)
_____________________________________________
d2<-update(d1,~.-apiary)
anova(d1,d2,test="Chi")
_____________________________________________
Model 1: cbind(damaged, undamaged) ~ col.typ + apiary
Model 2: cbind(damaged, undamaged) ~ col.typ
  Resid. Df Resid. Dev Df Deviance Pr(>Chi)
1        28     37.320                     
2        30     38.406 -2  -1.0856   0.5811
_____________________________________________
d3<-update(d2,~.-col.typ)
anova(d2,d3,test="Chi")
_____________________________________________
Model 1: cbind(damaged, undamaged) ~ col.typ
Model 2: cbind(damaged, undamaged) ~ 1
  Resid. Df Resid. Dev Df Deviance Pr(>Chi)
1        30     38.406                     
2        31     38.522 -1 -0.11662   0.7327
_____________________________________________
summary(d3)
_____________________________________________
Call:
glm(formula = cbind(damaged, undamaged) ~ 1, family = binomial)

Deviance Residuals: 
    Min       1Q   Median       3Q      Max  
-2.4174  -0.8504   0.1956   0.7203   2.2740  

Coefficients:
            Estimate Std. Error z value Pr(>|z|)    
(Intercept)  -0.4514     0.1024  -4.407 1.05e-05 ***
---
Signif. codes:  0 ‘***’ 0.001 ‘**’ 0.01 ‘*’ 0.05 ‘.’ 0.1 ‘ ’ 1

(Dispersion parameter for binomial family taken to be 1)

    Null deviance: 38.522  on 31  degrees of freedom
Residual deviance: 38.522  on 31  degrees of freedom
AIC: 123.98
