# Supplementary material for: Norwegian honey bees surviving Varroa destructor mite infestations by means of natural selection
Source: PeerJ. 2017 Oct 24;5:e3956. doi: 10.7717/peerj.3956 (PMC5659219; doi:10.7717/peerj.3956)
Supplement: Data S2 — A dataset containing the fecundity measures for varroa mites, the level of brood removal (VSH) and the proportion of infested cells determined on all test frames. [file peerj-05-3956-s002.txt]

Collect.date	origin.col	trt.col	frame.code	dest.col	avg.brood.stage	uninfested	infested	ttl.disect	prop.infest	fecund	prop.VSH	brd.rem	brd.n.rem	ttl.vsh.ex
42237	C1	S	vS1	S1	9.577777778	153	47	200	0.235	1.162962963	0.02	2	98	100
42237	C6	S	vS6	S1	9.87037037	146	54	200	0.27	0.694444444	0.02	3	147	150
42237	C2	S	vS2	S2	9.404255319	153	47	200	0.235	1.322695035	0.02	2	98	100
42237	C7	S	vS7	S2	8.416666667	164	36	200	0.18	0.791666667	0.02	3	147	150
42237	C3	S	vS3	S3	9.129032258	69	31	100	0.31	1.752688172	0.08	8	92	100
42237	C8	S	vS8	S3	8.954545455	78	22	100	0.22	1.090909091	0	0	100	100
42237	C4	S	vS4	S4	9.048780488	118	82	200	0.41	1.307317073	0.1	10	90	100
42237	C9	S	vS9	S4	8.641025641	161	39	200	0.195	1.658119658	0	0	100	100
42237	C5	S	vS5	S5	7.418604651	257	43	300	0.143333333	0.604651163	0.01	1	99	100
42237	C10	S	vS10	S5	9.090909091	189	11	200	0.055	2.045454545	0.08	8	92	100
42239	C1	R	vR1	R5	9.620689655	142	58	200	0.29	1.057471264	0.15	15	85	100
42239	C6	R	vR6	R5	8.939393939	67	33	100	0.33	0.803030303	0.05	5	95	100
42239	C7	R	vR7	R6	9.567567568	176	74	250	0.296	0.820945946	0.03	3	97	100
42239	C3	R	vR3	R7	8.884615385	48	52	100	0.52	0.8125	0.09	9	91	100
42239	C8	R	vR8	R7	9.365853659	158	42	200	0.21	1.12195122	0.01	1	99	100
42239	C4	R	vR4	R8	8.771929825	73	57	130	0.438461538	0.736842105	0	0	100	100
42239	C9	R	vR9	R8	9.68	50	50	100	0.5	0.821333333	0.04	4	96	100
42239	C5	R	vR5	R9	7.40625	268	32	300	0.106666667	0.96875	0.01	1	99	100
42239	C10	R	vR10	R9	10.2	125	25	150	0.166666667	0.726666667	0.03	3	97	100
