# Supplementary material for: Norwegian honey bees surviving Varroa destructor mite infestations by means of natural selection
Source: PeerJ. 2017 Oct 24;5:e3956. doi: 10.7717/peerj.3956 (PMC5659219; doi:10.7717/peerj.3956)
Supplement: Data S4 — A dataset containing varroa mite population estimates via bottom board counts. [file peerj-05-3956-s004.txt]

no.days	date	col.typ	colony	mite.count	damaged	total.examined	daily.drop
6	fall	S	S1	800	9	19	133.3333333
6	fall	S	S2	48	9	20	8
6	fall	S	S3	10	4	10	1.666666667
6	fall	S	S4	5	0	5	0.833333333
6	fall	S	S5*	50	4	20	8.333333333
6	fall	S	S6*	59	8	18	9.833333333
6	fall	S	S8	10	5	10	1.666666667
6	fall	S	S9	45	9	19	7.5
6	fall	S	S10	29	5	20	4.833333333
6	fall	S	S11	141	8	20	23.5
6	fall	R	R5	8	3	8	1.333333333
6	fall	R	R6*	2	0	2	0.333333333
6	fall	R	R7	16	7	16	2.666666667
6	fall	R	R8	1	1	1	0.166666667
6	fall	R	R9	11	8	11	1.833333333
6	fall	R	R10	6	3	6	1
6	fall	R	R11	2	1	2	0.333333333
6	fall	R	R12	5	1	5	0.833333333
