# Supplementary material for: Norwegian honey bees surviving Varroa destructor mite infestations by means of natural selection
Source: PeerJ. 2017 Oct 24;5:e3956. doi: 10.7717/peerj.3956 (PMC5659219; doi:10.7717/peerj.3956)
Supplement: Data S5 — A dataset containing the distribution of the varying number of foundresses infesting single cells. [file peerj-05-3956-s005.txt]

R	S
1	1
1	1
2	2
1	1
1	2
0	1
1	1
1	1
1	2
3	1
2	1
1	1
1	2
1	1
1	3
1	1
3	1
1	1
1	1
1	1
1	2
1	4
2	1
2	2
2	2
2	2
1	1
2	1
1	3
1	2
1	3
1	2
1	1
2	2
1	1
1	1
1	1
3	3
1	1
1	1
1	1
1	1
1	1
1	1
2	1
1	1
1	1
1	1
1	1
1	1
1	2
1	2
1	1
1	1
1	1
1	2
1	1
1	2
1	2
1	2
1	1
1	3
1	1
1	1
2	1
1	1
2	1
1	2
1	1
1	1
1	1
1	1
2	1
1	4
1	2
1	1
2	1
1	1
1	3
2	2
1	1
3	4
2	1
1	2
2	2
2	1
1	1
3	1
1	1
1	1
1	1
1	2
1	2
2	2
2	1
2	1
2	1
1	2
1	1
1	1
2	1
1	1
1	1
1	1
3	1
1	1
1	1
1	1
1	1
1	1
2	2
1	1
2	1
1	1
1	1
2	1
1	1
1	1
1	1
1	1
3	1
1	1
2	1
1	2
1	1
1	1
2	1
5	2
3	2
2	1
4	1
3	1
2	2
2	1
1	3
3	4
2	1
1	1
1	1
3	2
1	4
1	1
1	1
2	1
2	1
3	1
3	2
2	1
3	1
1	2
2	1
4	1
3	2
1	1
3	2
1	1
4	1
6	1
0	1
1	1
1	1
1	1
6	1
1	1
5	2
4	1
2	1
2	3
3	1
1	1
3	4
3	1
1	1
2	1
2	3
1	3
1	2
1	1
2	2
1	1
2	1
1	1
1	3
2	1
1	2
1	1
2	2
2	1
1	1
1	1
1	2
1	1
3	1
4	3
3	1
2	2
2	1
2	1
1	1
5	1
2	1
2	1
2	1
1	1
2	1
1	1
1	1
1	1
1	1
1	1
1	1
2	1
1	1
1	1
1	2
1	1
1	1
1	2
1	1
1	NA
1	NA
4	NA
3	NA
4	NA
1	NA
2	NA
2	NA
2	NA
1	NA
2	NA
2	NA
1	NA
1	NA
1	NA
1	NA
1	NA
1	NA
2	NA
1	NA
3	NA
2	NA
1	NA
1	NA
1	NA
1	NA
1	NA
1	NA
1	NA
1	NA
1	NA
1	NA
1	NA
1	NA
1	NA
1	NA
2	NA
1	NA
1	NA
1	NA
1	NA
1	NA
